# Supplementary material for: Expression Profiles of Long Noncoding RNAs and Messenger RNAs in Mn-Exposed Hippocampal Neurons of Sprague–Dawley Rats Ascertained by Microarray: Implications for Mn-Induced Neurotoxicity
Source: PLoS One. 2016 Jan 8;11(1):e0145856. doi: 10.1371/journal.pone.0145856 (PMC4706437; doi:10.1371/journal.pone.0145856)
Supplement: S5 Table — (XLS) [file pone.0145856.s016.xls]

## Sheet: rno
#Column "PathwayID" stands for Pathway identifiers used in KEGG
#Column "Definition" stands for the definition of the PathwayID
#Column "OriginalWebSite"stands for The map's website,the nodes with red frame and red symbol are associated with the DE genes, green nodes have no significance
#Column "GENES" stands for the DE genes associated with the PathwayID
PathwayID	Definition	OriginalWebSite								Genes
rno04727	GABAergic synapse - Rattus norvegicus (rat)	http://www.genome.jp/kegg-bin/show_pathway?rno04727+29241+257648+29716+83633+289606+29707+29695+24380+24398+192268+60449+79218+25743+501563+83612+29642								ADCY8//CACNA1B//CACNA1D//GABBR2//GABRA2//GABRA5//GABRR2//GAD2//GLS//GLS2//GNB3//GNG5//KCNJ6//PRKX//SLC32A1//SLC38A2
rno04722	Neurotrophin signaling pathway - Rattus norvegicus (rat)	http://www.genome.jp/kegg-bin/show_pathway?rno04722+360500+79255+24225+24245+25050+287942+25385+294515+362418+314870+170851+60450+24596+29613+309165+297173+362675+311245+308362								ARHGDIG//ATF4//BDNF//CAMK2B//CAMK4//CRKL//FASLG//FOXO3//IRAK2//IRAK3//MAP2K1//MATK//NGFR//NTRK3//RELA//RSA-14-44//TP73//TRAF6//ZFP110
rno04724	Glutamatergic synapse - Rattus norvegicus (rat)	http://www.genome.jp/kegg-bin/show_pathway?rno04724+29241+29716+24398+192268+24896+60449+79218+24408+24417+81672+29548+50599+311341+171378+501563+78957+84487+29642+89821								ADCY8//CACNA1D//GLS//GLS2//GNAS//GNB3//GNG5//GRIN1//GRM4//GRM7//HOMER3//KCNJ3//PLA2G4B//PPP3CC//PRKX//SHANK1//SLC17A6//SLC38A2//TRPC1
rno04721	Synaptic vesicle cycle - Rattus norvegicus (rat)	http://www.genome.jp/kegg-bin/show_pathway?rno04721+297932+117596+257648+83800+64832+140694+25531+84487+25693+83612+116470+25558								ATP6V0D2//ATP6V1B2//CACNA1B//CLTA//CPLX1//DNM1//RAB3A//SLC17A6//SLC18A1//SLC32A1//STX1A//STXBP1
rno04728	Dopaminergic synapse - Rattus norvegicus (rat)	http://www.genome.jp/kegg-bin/show_pathway?rno04728+29657+81647+79255+257648+29716+24245+314322+24896+60449+79218+50599+25743+314906+117104+171378+501563+81574+25693								ARNTL//ATF2//ATF4//CACNA1B//CACNA1D//CAMK2B//FOS//GNAS//GNB3//GNG5//KCNJ3//KCNJ6//KIF5A//PPP2R2A//PPP3CC//PRKX//SCN1A//SLC18A1
rno04080	Neuroactive ligand-receptor interaction - Rattus norvegicus (rat)	http://www.genome.jp/kegg-bin/show_pathway?rno04080+24166+24173+25645+25298+24260+25111+79557+65024+171131+29422+25248+29251+29636+83633+289606+29707+29695+50577+24952+24397+25194+140595+24408+24417+81672+25605+498609+25153+499194+24604+366274+24684+287730+314649+24816+117064								ADCYAP1//ADRA1B//ADRB3//CCK//CHRM3//CHRM4//CHRNA1//CHRNA9//CHRNB3//CHRNE//CNR1//F2//F2RL2//GABBR2//GABRA2//GABRA5//GABRR2//GALR1//GCG//GLRA2//GNRH1//GPR83//GRIN1//GRM4//GRM7//HCRTR2//LPAR2//MAS1//NMB//NPY//NTSR1//PRLR//PYY//S1PR4//TBXA2R//VIP
rno04210	Apoptosis - Rattus norvegicus (rat)	http://www.genome.jp/kegg-bin/show_pathway?rno04210+24888+78971+64044+117279+25385+24493+362418+314870+171378+501563+309165+364420								BCL2L1//BIRC3//CASP8//CFLAR//FASLG//IL1A//IRAK2//IRAK3//PPP3CC//PRKX//RELA//TNFRSF10B
rno04360	Axon guidance - Rattus norvegicus (rat)	http://www.genome.jp/kegg-bin/show_pathway?rno04360+50687+641521+311236+246217+29433+363517+58946+301346+310207								L1CAM//LRRC4//LRRC4C//NGEF//PAK3//PLXNB3//ROBO1//SEMA4C//SEMA5A
rno04115	p53 signaling pathway - Rattus norvegicus (rat)	http://www.genome.jp/kegg-bin/show_pathway?rno04115+300711+363088+58919+25729+362485+362817+140583+292949+492821+362720+24617								ATM//CCNB2//CCND1//CCNE1//CCNE2//CDK2//CHEK1//PERP//PMAIP1//RRM2//SERPINE1
